# Supplementary material for: A hypothalamus‐lateral periaqueductal gray GABAergic neural projection facilitates arousal following sevoflurane anesthesia in mice
Source: CNS Neurosci Ther. 2024 Sep 24;30(9):e70047. doi: 10.1111/cns.70047 (PMC11421888; doi:10.1111/cns.70047)
Supplement: Supplementary file 2 — Table S2 [file CNS-30-e70047-s003.xlsx]

## Sheet: Sheet2
Statistical table
Data	Response variable	Groups	Mice	Hypothesis test	Test value	P value	Summary
Figure 1E	Number of c-Fos+ Neurons in LHA	O2-2h n=4 mice Sevo-2h n=4 mice	Wild-type	Two-way ANOVA	F(4,50)=5.079 P=0.0016 95%CI: 48.92 to 59.68	Bregma:-1.00mm; 95%CI: 39.33 to 71.34	***
						Bregma:-1.20mm; 95%CI: 37.00 to 69.00	***
						Bregma:-1.50mm; 95%CI: 46.16 to 78.17	***
						Bregma:-1.70mm; 95%CI: 27.16 to 59.17	***
						Bregma:-2.00mm; 95%CI: 41.83 to 73.84	***
Figure 1F	Ratio of LHAGABA in c-Fos+ Neurons (%)	O2-2h n=4 mice	Wild-type	Two-tailed unpaired t test	t=4.464, df=10 31.62(5.784) vs. 20.13(2.516)	P=0.0012	**
		Sevo-2h n=4 mice
Figure 2E	Burst Suppression Ratio (%)	Gcamp6 n=6 mice	Vgat-Cre	Two-tailed paired t test	t=2.764, df=5 95%CI 0.9219 to 25.47	P Baseline vs.Induction=0.039	*
Figure 2F	Calcium Activity(delta F/F) during Induction of General Anesthesia (%)	Gcamp6 n=6 mice		Two-tailed paired t test	t=6.774, df=5 95%CI -8.986 to -4.042	P Baseline vs.Induction=0.0011	**
Figure 2J	Burst Suppression Ratio (%)	Gcamp6 n=6 mice	Vgat-Cre	Two-tailed paired t test	t=3.242, df=5 95%CI -36.17 to -4.177	P Sevo-on vs.Emergence=0.022	*
Figure 2K	Calcium Activity(delta F/F) during Induction of General Anesthesia (%)	Gcamp6 n=6 mice		Two-tailed paired t test	t=8.22, df=5 95%CI 4.594 to 5.932	P Sevo-on vs.Emergence=0.009	**
Figure 3B	Time of Loss of Righting Reflex (s)	mCherry n=8 mice	Vgat-Cre	One-way ANOVA	F(2,21)=0.6234 P<0.0001	mCherry vs. CHR2 95%CI: -97.98 to -34.77	**
		ChR2 n=8 mice				mCherry vs. NpHR 95%CI: 33.40 to -96.60	**
		NpHR n=8 mice
Figure 3C	Time of Recovery of Righting Reflex (s)	mCherry n=8 mice	Vgat-Cre	One-way ANOVA	F(2,21)=8.295 P=0.0022	mCherry vs. CHR2 95%CI:3.420 to 124.6	*
		ChR2 n=8 mice				mCherry vs. NpHR 95%CI: -121.1 to 4.0799	*
		NpHR n=8 mice
Figure 3H	Time of Loss of Righting Reflex (s)	mCherry n=8 mice	Vgat-Cre	Two-way ANOVA	F(2,42)=13.81 P<0.0001	mCherry: 95%CI -34.06 to 30.56	ns
		hM3Dq n=8 mice				hM3Dq: 95%CI -78.18 to -13.57	**
		hM4Di n=8 mice				hM4Di: 95%CI -1.308 to 63.31	*
Figure 3I	Time of Recovery of Righting Reflex (s)	mCherry n=8 mice	Vgat-Cre	Two-way ANOVA	F(2,40)=9.790 P=0.0003	mCherry: 95%CI -53.71 to 58.71	ns
		hM3Dq n=8 mice				hM3Dq: 95%CI 12.41 to 124.8	**
		hM4Di n=8 mice				hM4Di: 95%CI -93.48 to 1.762	ns
Figure 4D	Burst Suppression Ratio (%)	ChR2 n=8 mice	Vgat-Cre	Two-tailed paired t test	t=7.992, df=7 61.28(8.749)% vs. 41.41(6.537)%	P Pre-stim vs.Stim on<0.0001	**
Figure 4E	The Power of Spectrogram (%)			Two-way ANOVA	F(1,70)=0.1048 P=0.0.0518	delta: pre-stim vs.stim on 95%CI:2.661 to 8.313	**
						theta: pre-stim vs.stim on 95%CI:-4.599 to 1.054	ns
						alpha: pre-stim vs.stim on 95%CI:-2.965 to 2.688	ns
						beta: pre-stim vs.stim on 95%CI:-6.163 to -0.5098	*
						gamma: pre-stim vs.stim on 95%CI:-2.344 to 3.308	ns
Figure 4G	Burst Suppression Ratio (%)	NpHR n=8 mice		Two-tailed paired t test	t=3.190, df=7 72(9.922)% vs. 75.23(9.898)%	P Pre-stim vs.Stim on=0.0153	*
Figure 4H	The Power of Spectrogram (%)			Two-way ANOVA	F(1,70)=0.5961 P=0.4427	delta: pre-stim vs.stim on 95%CI:-5.335 to -0.6793	*
						theta: pre-stim vs.stim on 95%CI:-5.188 to -0.5318	*
						alpha: pre-stim vs.stim on 95%CI:-2.288 to 2.368	ns
						beta: pre-stim vs.stim on 95%CI:-0.5803 to 4.076	ns
						gamma: pre-stim vs.stim on 95%CI:-0.2640 to 4.392	ns
Figure 4J	Burst Suppression Ratio (%)	mCherry n=8 mice		Two-tailed paired t test	t=0.150, df=7 75.62(8.862)% vs. 75.88(9.388)%	P Pre-stim vs.Stim on=0.8847	ns
Figure 4K	The Power of Spectrogram (%)			Two-way ANOVA	F(1,70)=0.1048 P=0.7471	delta: pre-stim vs.stim on 95%CI:-4.044 to 2.539	ns
						theta: pre-stim vs.stim on 95%CI:-3.664 to 2.920	ns
						alpha: pre-stim vs.stim on 95%CI:-2.128 to 4.455	ns
						beta: pre-stim vs.stim on 95%CI:-2.832 to 3.751	ns
						gamma: pre-stim vs.stim on 95%CI:-2.890 to 3.694	ns
Figure 6C	Ratio of c-Fos+ Neurons in LPAG (%)	CHR2 n=3 mice Sham n=3 mice	Vgat-Cre	Two-way ANOVA	F(1,16)=15.88 P=0.0011	GABA: Sham vs. CHR2 95%CI:0.9133 to 13.60	*
						Glu: Sham vs. CHR2 95%CI:-13.58 to -0.894	*
Figure 6E	Number of c-Fos+ Neurons in LPAG	O2-2h n=4 mice Sevo-2h n=4 mice	Wild-type	Two-way ANOVA	F(3,40)=3.866 P=0.0003 95%CI: -34.95 to -25.55	Bregma:-4.20mm; 95%CI -52.06 to -20.94	**
						Bregma:-4.40mm; 95%CI -49.23 to -18.11	**
						Bregma:-4.60mm; 95%CI -32.23 to -1.107	**
						Bregma:-4.80mm; 95%CI -49.73 to -18.61	**
Figure 6G	Ratio of c-Fos+ Neurons in LPAGGABA (%)	O2-2h n=4 mice Sevo-2h n=4 mice	Wild-type	Two-way ANOVA	F(1,16)=51.06 P<0.0001 95%CI:11.69 to 20.78	GABA Neurons: 95%CI -19.58 to -4.593	**
	Ratio of c-Fos+ Neurons in LPAGGlu (%)					Glu Neurons: 95%CI 37.06 to 52.05	**
Figure 7C	Time of Loss of Righting Reflex (s)	mCherry n=5 mice	Vgat-Cre	One-way ANOVA	F(2,27)=0.6234 P=0.037	mCherry vs. CHR2: 247.4(22.2) s vs. 281.0(20.41) s	**
		ChR2 n=5 mice				mCherry vs. NpHR: 247.4(22.2) s vs. 225.2(14.71) s	ns
		NpHR n=5 mice
Figure 7D	Time of Recovery of Righting Reflex (s)	mCherry n=5 mice	Vgat-Cre	One-way ANOVA	F(2,27)=4.325 P=0.024	mCherry vs. CHR2: 338.4(17.62) s vs. 303.0(22.41) s	*
		ChR2 n=5 mice				mCherry vs. NpHR: 338.4(17.62) s vs. 355.4(19.14) s	ns
		NpHR n=5 mice
Figure 7G	Burst Suppression Ratio (%)	ChR2 n=6 mice	Vgat-Cre	Two-tailed paired t test	t=6.714, df=5 64.63(9.084)% vs. 36.24(16.39)%	P Pre-stim vs.Stim on=0.0011	**
Figure 7H	Burst Suppression Ratio (%)	NpHR n=6 mice		Two-tailed paired t test	t=0.7973, df=5 59.41(9.911)% vs. 62.49(13.65)%	P Pre-stim vs.Stim on=0.4615	ns
Figure 7J	Time of Loss of Righting Reflex (s)	mCherry n=5 mice	Vgat-Cre	Two-way ANOVA	F(2,28)=11.32 P=0.0002	mCherry: 95%CI -34.61 to 27.95	ns
		hM3Dq n=5 mice				hM3Dq: 95%CI -88.28 to -25.72	**
		hM4Di n=5 mice				hM4Di: 95%CI -6.466 to 62.07	*
Figure 7K	Time of Recovery of Righting Reflex (s)	mCherry n=5 mice	Vgat-Cre	Two-way ANOVA	F(2,26)=10.44 P=0.0005	mCherry: 95%CI -40.89 to 57.69	ns
		hM3Dq n=5 mice				hM3Dq: 95%CI 48.00 to 138.00	**
		hM4Di n=5 mice				hM4Di: 95%CI -69.49 to 29.09	ns
Figure S2D	Ratio of LHAMCH in c-Fos+ Neurons (%)	O2-2h n=4 mice	Wild-type	Two-tailed unpaired t test	t=16.44, df=10 14.29(2.886) vs. 41.08(2.758)	P<0.0001	***
		Sevo-2h n=4 mice
	Ratio of LHAOA in c-Fos+ Neurons (%)	O2-2h n=4 mice	Wild-type	Two-tailed unpaired t test	t=12.570, df=10 19.09(3.111) vs. 8.481(1.586)	P<0.0001	***
		Sevo-2h n=4 mice
	Ratio of LHAGlu in c-Fos+ Neurons (%)	O2-2h n=4 mice	Wild-type	Two-tailed unpaired t test	t=14.50, df=10 43.91(4.197) vs. 12.64(3.206)	P<0.0001	***
		Sevo-2h n=4 mice
Figure 5C	% output of LHAGABA neurons (mean ± s.e.m. %)
	Brain Structure	Substructure	Abbreviation	mean ± s.e.m. %	mice
	Striatum	accumbens nucleus	NAc	7.34 ± 1.17	Vgat-Cre mice n=5 mice
		Lateral septal	LS	8.48 ± 1.06
	Hypothalamus	ventrolateral preoptic area	VLPO	6.50 ± 1.69
		lateral preoptic area	LPO	5.27 ± 1.08
	Hippocampal formation	Hippocampal region	HIP	2.01 ± 1.03
	Thalamus	periventricular	PVA	9.08 ± 1.55
		central medial thalamus	CMT	8.37 ± 1.81
		lateral habenular nucleus	LHb	6.70 ± 1.75
		paraventricular thalamic nucleus	PVT	7.66 ± 3.39
		thalamic reticular nucleus	TRN	4.03 ± 1.58
	Amygdala	basolateral amygdala	BLA	1.12 ± 1.20
	Mid-Brain	ventral tegmental area	VTA	7.16 ± 2.07
		substantia nigra pars reticulata	SNR	3.44 ± 1.01
		Edinger-Westphal nucleus	EW	3.03 ± 0.52
		lateral periaqueductal gray	LPAG	8.68 ± 2.96
		ventrolateral periaqueductal gray	VLPAG	4.28 ± 2.58
		dorsal raphe nucleus	DRN	4.56 ± 1.30
